# Supplementary material for: An integrated approach identifies IFN-regulated microRNAs and targeted mRNAs modulated by different HCV replicon clones
Source: BMC Genomics. 2011 Oct 4;12:485. doi: 10.1186/1471-2164-12-485 (PMC3224138; doi:10.1186/1471-2164-12-485)
Supplement: Additional file 1 — Table S1. List of 83 genes resulting from overlapping (a) predicted target genes of miR-128a or miR-196a or miR-143-3p and (b) genes experimentally showing an expression change in HCV replicon clones vs. parental Hu-h7 cells by microarray analysis [21]. [file 1471-2164-12-485-S1.XLS]

## Sheet: Foglio1
Table S1. List of 83 genes resulting from overlapping (a) predicted target genes of miR-128a or miR-196a or miR-143-3p and (b) genes experimentally showing an expression change in HCV replicon clones vs. parental Hu-h7 cells by microarray analysis [21].
Gene_Symbol	Gene_Name	ProbeID	Fold-change	p value
ACAD8	acyl-Coenzyme A dehydrogenase family, member 8	198709	0.737227	0.0110693
ANKHD1	ankyrin repeat and KH domain containing 1	224628	0.657746	0.0063635
ANKRD32	ankyrin repeat domain 32	127291	0.633328	0.0198404
ANXA4	annexin A4	208190	0.637113	0.00690681
ARMET	arginine-rich, mutated in early stage tumors	144765	1.81555	0.0286296
ATAD2	ATPase family, AAA domain containing 2	114584	0.745088	0.00690001
BNIP3	BCL2/adenovirus E1B 19kDa interacting protein 3	109165	0.550773	0.000205122
C15orf24	chromosome 15 open reading frame 24	184005	1.47472	0.0269552
C7orf25	chromosome 7 open reading frame 25	209706	1.66116	0.0276196
C9orf95	chromosome 9 open reading frame 95	146066	0.494335	0.0282475
CAMTA1	calmodulin binding transcription activator 1	164871	1.42558	0.0449622
CAPZA1	capping protein (actin filament) muscle Z-line, alpha 1	137281	0.580793	0.022555
CASP3	caspase 3, apoptosis-related cysteine peptidase	209157	0.437385	0.0239506
CAST	calpastatin	222724	1.78821	0.00161588
CCNG1	cyclin G1	156018	0.584131	0.00368542
CENPE	centromere protein E, 312kDa	165425	1.43636	0.0177414
CHAF1B	chromatin assembly factor 1, subunit B (p60)	174351	0.586298	0.0172525
COG4	component of oligomeric golgi complex 4	151150	0.394484	0.0419395
COL2A1	collagen, type II, alpha 1 (primary osteoarthritis, spondyloepiphyseal dysplasia, congenital)	156790	0.150178	0.0246466
COPB2	coatomer protein complex, subunit beta 2 (beta prime)	205685	0.779464	0.0381774
CORO1C	coronin, actin binding protein, 1C	107201	1.40205	0.0267381
CSPG6	chondroitin sulfate proteoglycan 6 (bamacan)	160893	0.688482	0.0482417
CXADR	coxsackie virus and adenovirus receptor	108284	0.62003	0.0253158
CXXC5	CXXC finger 5	196405	1.23476	0.0454088
CYP2B6	cytochrome P450, family 2, subfamily B, polypeptide 6	201807	9.08288	0.00148637
DAD1	defender against cell death 1	184164	1.38974	0.0353555
DDIT3	DNA-damage-inducible transcript 3	163509	2.06557	0.00474031
DEPDC6	DEP domain containing 6	105011	0.327285	0.0122191
DUSP5	dual specificity phosphatase 5	121612	0.721392	0.0458019
EIF4EBP1	eukaryotic translation initiation factor 4E binding protein 1	165302	1.6021	0.0407273
ELOVL6	ELOVL family member 6, elongation of long chain fatty acids (FEN1/Elo2, SUR4/Elo3-like, yeast)	216339	0.500671	0.00426427
EPB41L1	erythrocyte membrane protein band 4.1-like 1	122347	0.479453	0.0410792
GPR19	G protein-coupled receptor 19	178385	0.535302	0.0219848
HADH2	hydroxyacyl-Coenzyme A dehydrogenase, type II	142475	1.42097	0.0305834
HECTD1	HECT domain containing 1	230466	0.657554	0.0114395
HIST1H2BD	histone 1, H2bd	148940	2.65629	0.0200352
HMGA2	high mobility group AT-hook 2	105728	0.572003	0.0352903
HMGB1	high-mobility group box 1	151074	0.585609	0.0105219
HNMT	histamine N-methyltransferase	227509	1.42302	0.0385559
HRSP12	heat-responsive protein 12	139126	0.52135	0.0490845
IER3	immediate early response 3	196695	2.13609	0.0315244
LAMA4	laminin, alpha 4	101059	2.65971	0.0331604
LTB4DH	leukotriene B4 12-hydroxydehydrogenase	210882	1.96126	0.0007348
MAK3	Mak3 homolog (S. cerevisiae)	179608	0.623413	0.0022658
MLF1IP	MLF1 interacting protein	147135	0.616614	0.00857265
MRPL13	mitochondrial ribosomal protein L13	108144	0.691578	0.0174384
NDUFS4	NADH dehydrogenase (ubiquinone) Fe-S protein 4, 18kDa (NADH-coenzyme Q reductase)	187656	0.470745	0.0039943
NR5A2	nuclear receptor subfamily 5, group A, member 2	177880	0.372623	4.77692e-05
NUSAP1	nucleolar and spindle associated protein 1	128435	0.745679	0.000266778
NXT1	NTF2-like export factor 1	172142	1.49319	0.00127144
PABPC1	poly(A) binding protein, cytoplasmic 1	200201	0.613265	0.0469401
PARK7	Parkinson disease (autosomal recessive, early onset) 7	136848	1.52872	0.00271667
PI3	peptidase inhibitor 3, skin-derived (SKALP)	128827	2.55761	0.0181179
PMPCB	peptidase (mitochondrial processing) beta	210046	0.684071	0.014791
PTPN23	protein tyrosine phosphatase, non-receptor type 23	194463	1.39134	0.0458699
RAB1A	RAB1A, member RAS oncogene family	122650	0.70361	0.045144
RARS	arginyl-tRNA synthetase	155157	0.660946	0.00184542
RELN	reelin	207609	0.188697	0.000432834
REPS1	RALBP1 associated Eps domain containing 1	147893	1.35158	0.00206826
RIOK3	RIO kinase 3 (yeast)	142169	3.2255	0.0182621
RND3	Rho family GTPase 3	129829	2.161	0.0406484
RRAGA	Ras-related GTP binding A	105497	1.24265	0.0226998
SAA4	serum amyloid A4, constitutive	214434	1.88047	0.0288041
SERPINC1	serpin peptidase inhibitor, clade C (antithrombin), member 1	107675	0.272935	0.0025802
SET	SET translocation (myeloid leukemia-associated)	179226	0.80119	0.0312732
SLC30A1	solute carrier family 30 (zinc transporter), member 1	115022	0.587024	0.0240172
SLC35A2	solute carrier family 35 (UDP-galactose transporter), member A2	152727	0.600294	0.0226274
SNX3	sorting nexin 3	216112	1.58969	0.0134533
STRAP	serine/threonine kinase receptor associated protein	191292	0.664579	0.0179077
TFEB	transcription factor EB	151510	0.750571	0.0230182
TFG	TRK-fused gene	210281	0.685511	0.0256667
THBS4	thrombospondin 4	174392	0.290624	0.00110943
TMCC1	transmembrane and coiled-coil domain family 1	112169	1.36892	0.0312319
TRAPPC4	trafficking protein particle complex 4	205369	1.50248	0.012353
TRIM33	tripartite motif-containing 33	134526	0.713795	0.00420747
UBE2E3	ubiquitin-conjugating enzyme E2E 3 (UBC4/5 homolog, yeast)	201108	1.5045	0.0304953
USH1C	Usher syndrome 1C (autosomal recessive, severe)	195953	0.367144	0.0161579
VAMP8	vesicle-associated membrane protein 8 (endobrevin)	226943	2.5855	0.011372
XPO1	exportin 1 (CRM1 homolog, yeast)	105030	0.748025	0.00191323
ZCCHC14	zinc finger, CCHC domain containing 14	200292	0.759098	0.0354898
ZMYND11	zinc finger, MYND domain containing 11	161540	1.66536	0.0360669
ZNF226	zinc finger protein 226	178824	0.682404	0.0431177
ZNF281	zinc finger protein 281	167621	0.617943	0.0400818
