# Supplementary material for: An integrated approach identifies IFN-regulated microRNAs and targeted mRNAs modulated by different HCV replicon clones
Source: BMC Genomics. 2011 Oct 4;12:485. doi: 10.1186/1471-2164-12-485 (PMC3224138; doi:10.1186/1471-2164-12-485)
Supplement: Additional file 2 — Table S2. Individual genes in each of the classification groups found to be significantly enriched in the set of 37 genes by Panther. [file 1471-2164-12-485-S2.XLS]

## Sheet: Supplementary Table 2
Table S2. Individual genes in each of the classification groups found to be significantly enriched in the set of 37 genes by Panther
		Observed Genes●	Gene Symbols	Expected Genes●●	p-value ●●●
Biological Process
Cellular process
	Establishment or maintenance of chromatin architecture	4	HIST1H2BD	0.55	0.00212
			HMGB1
			CHAF1B
			TRIM33
Cellular component organization
	Organelle organization	4	HIST1H2BD	0.59	0.00285
			HMGB1
			CHAF1B
			TRIM33
Transport
	Intracellular protein transport	9	CAST	2.98	0.00216
			VAMP8
			XPO1
			TRAPPC4
			RND3
			RAB1A
			CORO1C
			REPS1
			COG4
	Vesicle-mediated transport	7	CAST	2.1	0.00426
			VAMP8
			TRAPPC4
			RND3
			RAB1A
			CORO1C
			REPS1
	Endocytosis	4	RND3	1.04	0.0196
			RAB1A
			CORO1C
			REPS1
System process
	Neurotransmitter secretion	3	VAMP8	0.63	0.0245
			RAB1A
			REPS1
Molecular Function
Catalytic activity
	GTPase activity	3	RND3	0.52	0.0153
			RAB1A
			RRAGA
Enzyme regulator activity
	Peptidase inhibitor activity	2	PI3	0.32	0.0408
			CAST
Binding
	Chromatin binding	2	HMGB1	0.34	0.0459
			CHAF1B
Pathways
Ubiquitin proteasome pathway
		2	ATAD2	0.13	0.00719
			UBE2E3
●Number of genes, in the dataset of 37, that map to the indicated Panther classification categories
●●Expected number of genes, in the dataset of 37, based on the NCBI reference list of human genome
●●●p-value as determined by the binomial statistic. A cutoff of 0.05 has been applied
